# Supplementary material for: MUC1 alleviates PM2.5-induced airway inflammation by inhibiting the IRAK4/NF-κB/NLRP3 mediated pyroptosis in airway epithelial cells
Source: Front Immunol. 2025 Oct 16;16:1653184. doi: 10.3389/fimmu.2025.1653184 (PMC12571608; doi:10.3389/fimmu.2025.1653184)
Supplement: Supplementary file 1 [file DataSheet1.zip]

Archive with 13 entries (11 files):
- The datasets/
- The datasets/pRNA-H1/
- The datasets/.DS_Store
- __MACOSX/The datasets/._.DS_Store
- The datasets/pRNA-H1/Y23197_PCDNA3-1F_TSS20200925-0731-2663_E06.seq
- The datasets/pRNA-H1/Y30345_PCDNA3-1F_TSS20201219-0731-2191_D01.ab1
- The datasets/pRNA-H1/MUC1 pcDNA3.1-3xFlag-C.dna
- The datasets/pRNA-H1/Y30345_BGH-polyA-R_TSS20201219-0731-2191_G12.ab1
- The datasets/pRNA-H1/MUC1 pcDNA3.1-3xFlag-C.txt
- __MACOSX/The datasets/pRNA-H1/._MUC1 pcDNA3.1-3xFlag-C.txt
- The datasets/pRNA-H1/MUC1 pcDNA3.1-3xFlag-C Map.png
- The datasets/pRNA-H1/41127 MUC1 pcDNA3.1(+).dna
- The datasets/pRNA-H1/Y23197_PCDNA3-1F_TSS20200925-0731-2663_E06.ab1
